# Supplementary material for: Chiral Aminoalcohols and Squaric Acid Amides as Ligands for Asymmetric Borane Reduction of Ketones: Insight to In Situ Formed Catalytic System by DOSY and Multinuclear NMR Experiments
Source: Molecules. 2021 Nov 14;26(22):6865. doi: 10.3390/molecules26226865 (PMC8624562; doi:10.3390/molecules26226865)
Supplement: Supplementary file 1 [file molecules-26-06865-s001.zip]

Archive with 1 entries (1 files):
- molecules-1439549-supplementary.pdf
